# Supplementary material for: Naturalised Vitis Rootstocks in Europe and Consequences to Native Wild Grapevine
Source: PLoS One. 2007 Jun 13;2(6):e521. doi: 10.1371/journal.pone.0000521 (PMC1885978; doi:10.1371/journal.pone.0000521)
Supplement: Map S1 — Distribution of the studied populations. Distribution of natural and anthropogenic escaped populations of rootstocks, within the studied area. (This KML file can be viewed with the Google Earth mapping system.) (0.00 MB ZIP) [file pone.0000521.s001.zip]

Archive with 1 entries (1 files):
- Map S1.kml
