# Supplementary material for: Naturalised Vitis Rootstocks in Europe and Consequences to Native Wild Grapevine
Source: PLoS One. 2007 Jun 13;2(6):e521. doi: 10.1371/journal.pone.0000521 (PMC1885978; doi:10.1371/journal.pone.0000521)
Supplement: Map S1 — Distribution of the studied populations. Distribution of natural and anthropogenic escaped populations of rootstocks, within the studied area. (This KML file can be viewed with the Google Earth mapping system.) (0.00 MB ZIP) [file pone.0000521.s001.zip › Map S1.kml]

<?xml version="1.0" encoding="UTF-8"?>
<kml xmlns="http://earth.google.com/kml/2.1">
<Document>
	<name>NaturalisedRootstocksPopulations.kml</name>
	<Style id="sn_ylw-pushpin_copy6">
		<IconStyle>
			<scale>1.1</scale>
			<Icon>
				<href>http://maps.google.com/mapfiles/kml/pushpin/ylw-pushpin.png</href>
			</Icon>
			<hotSpot x="20" y="2" xunits="pixels" yunits="pixels"/>
		</IconStyle>
	</Style>
	<StyleMap id="msn_ylw-pushpin_copy3">
		<Pair>
			<key>normal</key>
			<styleUrl>#sn_ylw-pushpin_copy3</styleUrl>
		</Pair>
		<Pair>
			<key>highlight</key>
			<styleUrl>#sh_ylw-pushpin_copy3</styleUrl>
		</Pair>
	</StyleMap>
	<StyleMap id="msn_ylw-pushpin_copy8">
		<Pair>
			<key>normal</key>
			<styleUrl>#sn_ylw-pushpin_copy8</styleUrl>
		</Pair>
		<Pair>
			<key>highlight</key>
			<styleUrl>#sh_ylw-pushpin_copy8</styleUrl>
		</Pair>
	</StyleMap>
	<Style id="sn_ylw-pushpin_copy13">
		<IconStyle>
			<scale>1.1</scale>
			<Icon>
				<href>http://maps.google.com/mapfiles/kml/pushpin/ylw-pushpin.png</href>
			</Icon>
			<hotSpot x="20" y="2" xunits="pixels" yunits="pixels"/>
		</IconStyle>
	</Style>
	<Style id="sn_wht-pushpin_copy3">
		<IconStyle>
			<scale>1.1</scale>
			<Icon>
				<href>http://maps.google.com/mapfiles/kml/pushpin/wht-pushpin.png</href>
			</Icon>
			<hotSpot x="20" y="2" xunits="pixels" yunits="pixels"/>
		</IconStyle>
	</Style>
	<Style id="sh_wht-pushpin_copy2">
		<IconStyle>
			<scale>1.3</scale>
			<Icon>
				<href>http://maps.google.com/mapfiles/kml/pushpin/wht-pushpin.png</href>
			</Icon>
			<hotSpot x="20" y="2" xunits="pixels" yunits="pixels"/>
		</IconStyle>
	</Style>
	<Style id="sn_ylw-pushpin_copy4">
		<IconStyle>
			<scale>1.1</scale>
			<Icon>
				<href>http://maps.google.com/mapfiles/kml/pushpin/ylw-pushpin.png</href>
			</Icon>
			<hotSpot x="20" y="2" xunits="pixels" yunits="pixels"/>
		</IconStyle>
	</Style>
	<Style id="sh_ylw-pushpin_copy10">
		<IconStyle>
			<scale>1.3</scale>
			<Icon>
				<href>http://maps.google.com/mapfiles/kml/pushpin/ylw-pushpin.png</href>
			</Icon>
			<hotSpot x="20" y="2" xunits="pixels" yunits="pixels"/>
		</IconStyle>
	</Style>
	<Style id="sn_ylw-pushpin_copy17">
		<IconStyle>
			<scale>1.1</scale>
			<Icon>
				<href>http://maps.google.com/mapfiles/kml/pushpin/ylw-pushpin.png</href>
			</Icon>
			<hotSpot x="20" y="2" xunits="pixels" yunits="pixels"/>
		</IconStyle>
	</Style>
	<StyleMap id="msn_ylw-pushpin_copy2">
		<Pair>
			<key>normal</key>
			<styleUrl>#sn_ylw-pushpin_copy2</styleUrl>
		</Pair>
		<Pair>
			<key>highlight</key>
			<styleUrl>#sh_ylw-pushpin_copy2</styleUrl>
		</Pair>
	</StyleMap>
	<Style id="sn_wht-pushpin_copy5">
		<IconStyle>
			<scale>1.1</scale>
			<Icon>
				<href>http://maps.google.com/mapfiles/kml/pushpin/wht-pushpin.png</href>
			</Icon>
			<hotSpot x="20" y="2" xunits="pixels" yunits="pixels"/>
		</IconStyle>
	</Style>
	<Style id="sh_wht-pushpin_copy1">
		<IconStyle>
			<scale>1.3</scale>
			<Icon>
				<href>http://maps.google.com/mapfiles/kml/pushpin/wht-pushpin.png</href>
			</Icon>
			<hotSpot x="20" y="2" xunits="pixels" yunits="pixels"/>
		</IconStyle>
	</Style>
	<StyleMap id="msn_ylw-pushpin_copy1">
		<Pair>
			<key>normal</key>
			<styleUrl>#sn_ylw-pushpin_copy1</styleUrl>
		</Pair>
		<Pair>
			<key>highlight</key>
			<styleUrl>#sh_ylw-pushpin_copy1</styleUrl>
		</Pair>
	</StyleMap>
	<StyleMap id="msn_ylw-pushpin">
		<Pair>
			<key>normal</key>
			<styleUrl>#sn_ylw-pushpin</styleUrl>
		</Pair>
		<Pair>
			<key>highlight</key>
			<styleUrl>#sh_ylw-pushpin</styleUrl>
		</Pair>
	</StyleMap>
	<Style id="sh_ylw-pushpin_copy4">
		<IconStyle>
			<scale>1.3</scale>
			<Icon>
				<href>http://maps.google.com/mapfiles/kml/pushpin/ylw-pushpin.png</href>
			</Icon>
			<hotSpot x="20" y="2" xunits="pixels" yunits="pixels"/>
		</IconStyle>
	</Style>
	<Style id="sh_ylw-pushpin_copy12">
		<IconStyle>
			<scale>1.3</scale>
			<Icon>
				<href>http://maps.google.com/mapfiles/kml/pushpin/ylw-pushpin.png</href>
			</Icon>
			<hotSpot x="20" y="2" xunits="pixels" yunits="pixels"/>
		</IconStyle>
	</Style>
	<StyleMap id="msn_wht-pushpin">
		<Pair>
			<key>normal</key>
			<styleUrl>#sn_wht-pushpin0</styleUrl>
		</Pair>
		<Pair>
			<key>highlight</key>
			<styleUrl>#sh_wht-pushpin0</styleUrl>
		</Pair>
	</StyleMap>
	<StyleMap id="msn_ylw-pushpin_copy0">
		<Pair>
			<key>normal</key>
			<styleUrl>#sn_ylw-pushpin_copy0</styleUrl>
		</Pair>
		<Pair>
			<key>highlight</key>
			<styleUrl>#sh_ylw-pushpin_copy0</styleUrl>
		</Pair>
	</StyleMap>
	<Style id="sn_ylw-pushpin_copy7">
		<IconStyle>
			<scale>1.1</scale>
			<Icon>
				<href>http://maps.google.com/mapfiles/kml/pushpin/ylw-pushpin.png</href>
			</Icon>
			<hotSpot x="20" y="2" xunits="pixels" yunits="pixels"/>
		</IconStyle>
	</Style>
	<StyleMap id="msn_wht-pushpin_copy5">
		<Pair>
			<key>normal</key>
			<styleUrl>#sn_wht-pushpin_copy5</styleUrl>
		</Pair>
		<Pair>
			<key>highlight</key>
			<styleUrl>#sh_wht-pushpin_copy5</styleUrl>
		</Pair>
	</StyleMap>
	<Style id="sh_ylw-pushpin">
		<IconStyle>
			<scale>1.3</scale>
			<Icon>
				<href>http://maps.google.com/mapfiles/kml/pushpin/ylw-pushpin.png</href>
			</Icon>
			<hotSpot x="20" y="2" xunits="pixels" yunits="pixels"/>
		</IconStyle>
	</Style>
	<Style id="sn_wht-pushpin_copy1">
		<IconStyle>
			<scale>1.1</scale>
			<Icon>
				<href>http://maps.google.com/mapfiles/kml/pushpin/wht-pushpin.png</href>
			</Icon>
			<hotSpot x="20" y="2" xunits="pixels" yunits="pixels"/>
		</IconStyle>
	</Style>
	<StyleMap id="msn_ylw-pushpin_copy10">
		<Pair>
			<key>normal</key>
			<styleUrl>#sn_ylw-pushpin_copy10</styleUrl>
		</Pair>
		<Pair>
			<key>highlight</key>
			<styleUrl>#sh_ylw-pushpin_copy10</styleUrl>
		</Pair>
	</StyleMap>
	<Style id="sh_ylw-pushpin_copy7">
		<IconStyle>
			<scale>1.3</scale>
			<Icon>
				<href>http://maps.google.com/mapfiles/kml/pushpin/ylw-pushpin.png</href>
			</Icon>
			<hotSpot x="20" y="2" xunits="pixels" yunits="pixels"/>
		</IconStyle>
	</Style>
	<StyleMap id="msn_ylw-pushpin_copy13">
		<Pair>
			<key>normal</key>
			<styleUrl>#sn_ylw-pushpin_copy13</styleUrl>
		</Pair>
		<Pair>
			<key>highlight</key>
			<styleUrl>#sh_ylw-pushpin_copy13</styleUrl>
		</Pair>
	</StyleMap>
	<Style id="sh_wht-pushpin_copy8">
		<IconStyle>
			<scale>1.3</scale>
			<Icon>
				<href>http://maps.google.com/mapfiles/kml/pushpin/wht-pushpin.png</href>
			</Icon>
			<hotSpot x="20" y="2" xunits="pixels" yunits="pixels"/>
		</IconStyle>
	</Style>
	<Style id="sh_wht-pushpin_copy3">
		<IconStyle>
			<scale>1.3</scale>
			<Icon>
				<href>http://maps.google.com/mapfiles/kml/pushpin/wht-pushpin.png</href>
			</Icon>
			<hotSpot x="20" y="2" xunits="pixels" yunits="pixels"/>
		</IconStyle>
	</Style>
	<StyleMap id="msn_wht-pushpin_copy4">
		<Pair>
			<key>normal</key>
			<styleUrl>#sn_wht-pushpin_copy4</styleUrl>
		</Pair>
		<Pair>
			<key>highlight</key>
			<styleUrl>#sh_wht-pushpin_copy4</styleUrl>
		</Pair>
	</StyleMap>
	<Style id="sh_wht-pushpin">
		<IconStyle>
			<scale>1.3</scale>
			<Icon>
				<href>http://maps.google.com/mapfiles/kml/pushpin/wht-pushpin.png</href>
			</Icon>
			<hotSpot x="20" y="2" xunits="pixels" yunits="pixels"/>
		</IconStyle>
	</Style>
	<StyleMap id="msn_wht-pushpin0">
		<Pair>
			<key>normal</key>
			<styleUrl>#sn_wht-pushpin</styleUrl>
		</Pair>
		<Pair>
			<key>highlight</key>
			<styleUrl>#sh_wht-pushpin</styleUrl>
		</Pair>
	</StyleMap>
	<Style id="sn_ylw-pushpin_copy1">
		<IconStyle>
			<scale>1.1</scale>
			<Icon>
				<href>http://maps.google.com/mapfiles/kml/pushpin/ylw-pushpin.png</href>
			</Icon>
			<hotSpot x="20" y="2" xunits="pixels" yunits="pixels"/>
		</IconStyle>
	</Style>
	<Style id="sh_ylw-pushpin_copy17">
		<IconStyle>
			<scale>1.3</scale>
			<Icon>
				<href>http://maps.google.com/mapfiles/kml/pushpin/ylw-pushpin.png</href>
			</Icon>
			<hotSpot x="20" y="2" xunits="pixels" yunits="pixels"/>
		</IconStyle>
	</Style>
	<Style id="sn_wht-pushpin_copy0">
		<IconStyle>
			<scale>1.1</scale>
			<Icon>
				<href>http://maps.google.com/mapfiles/kml/pushpin/wht-pushpin.png</href>
			</Icon>
			<hotSpot x="20" y="2" xunits="pixels" yunits="pixels"/>
		</IconStyle>
	</Style>
	<Style id="sn_ylw-pushpin_copy11">
		<IconStyle>
			<scale>1.1</scale>
			<Icon>
				<href>http://maps.google.com/mapfiles/kml/pushpin/ylw-pushpin.png</href>
			</Icon>
			<hotSpot x="20" y="2" xunits="pixels" yunits="pixels"/>
		</IconStyle>
	</Style>
	<StyleMap id="msn_ylw-pushpin_copy4">
		<Pair>
			<key>normal</key>
			<styleUrl>#sn_ylw-pushpin_copy4</styleUrl>
		</Pair>
		<Pair>
			<key>highlight</key>
			<styleUrl>#sh_ylw-pushpin_copy4</styleUrl>
		</Pair>
	</StyleMap>
	<Style id="sh_ylw-pushpin_copy2">
		<IconStyle>
			<scale>1.3</scale>
			<Icon>
				<href>http://maps.google.com/mapfiles/kml/pushpin/ylw-pushpin.png</href>
			</Icon>
			<hotSpot x="20" y="2" xunits="pixels" yunits="pixels"/>
		</IconStyle>
	</Style>
	<Style id="sh_ylw-pushpin_copy9">
		<IconStyle>
			<scale>1.3</scale>
			<Icon>
				<href>http://maps.google.com/mapfiles/kml/pushpin/ylw-pushpin.png</href>
			</Icon>
			<hotSpot x="20" y="2" xunits="pixels" yunits="pixels"/>
		</IconStyle>
	</Style>
	<StyleMap id="msn_ylw-pushpin_copy9">
		<Pair>
			<key>normal</key>
			<styleUrl>#sn_ylw-pushpin_copy9</styleUrl>
		</Pair>
		<Pair>
			<key>highlight</key>
			<styleUrl>#sh_ylw-pushpin_copy9</styleUrl>
		</Pair>
	</StyleMap>
	<Style id="sh_ylw-pushpin_copy14">
		<IconStyle>
			<scale>1.3</scale>
			<Icon>
				<href>http://maps.google.com/mapfiles/kml/pushpin/ylw-pushpin.png</href>
			</Icon>
			<hotSpot x="20" y="2" xunits="pixels" yunits="pixels"/>
		</IconStyle>
	</Style>
	<Style id="sn_wht-pushpin_copy9">
		<IconStyle>
			<scale>1.1</scale>
			<Icon>
				<href>http://maps.google.com/mapfiles/kml/pushpin/wht-pushpin.png</href>
			</Icon>
			<hotSpot x="20" y="2" xunits="pixels" yunits="pixels"/>
		</IconStyle>
	</Style>
	<Style id="sn_ylw-pushpin_copy0">
		<IconStyle>
			<scale>1.1</scale>
			<Icon>
				<href>http://maps.google.com/mapfiles/kml/pushpin/ylw-pushpin.png</href>
			</Icon>
			<hotSpot x="20" y="2" xunits="pixels" yunits="pixels"/>
		</IconStyle>
	</Style>
	<Style id="sn_ylw-pushpin_copy3">
		<IconStyle>
			<scale>1.1</scale>
			<Icon>
				<href>http://maps.google.com/mapfiles/kml/pushpin/ylw-pushpin.png</href>
			</Icon>
			<hotSpot x="20" y="2" xunits="pixels" yunits="pixels"/>
		</IconStyle>
	</Style>
	<Style id="sn_ylw-pushpin">
		<IconStyle>
			<scale>1.1</scale>
			<Icon>
				<href>http://maps.google.com/mapfiles/kml/pushpin/ylw-pushpin.png</href>
			</Icon>
			<hotSpot x="20" y="2" xunits="pixels" yunits="pixels"/>
		</IconStyle>
	</Style>
	<Style id="sh_ylw-pushpin_copy5">
		<IconStyle>
			<scale>1.3</scale>
			<Icon>
				<href>http://maps.google.com/mapfiles/kml/pushpin/ylw-pushpin.png</href>
			</Icon>
			<hotSpot x="20" y="2" xunits="pixels" yunits="pixels"/>
		</IconStyle>
	</Style>
	<Style id="sn_ylw-pushpin_copy5">
		<IconStyle>
			<scale>1.1</scale>
			<Icon>
				<href>http://maps.google.com/mapfiles/kml/pushpin/ylw-pushpin.png</href>
			</Icon>
			<hotSpot x="20" y="2" xunits="pixels" yunits="pixels"/>
		</IconStyle>
	</Style>
	<StyleMap id="msn_ylw-pushpin_copy5">
		<Pair>
			<key>normal</key>
			<styleUrl>#sn_ylw-pushpin_copy5</styleUrl>
		</Pair>
		<Pair>
			<key>highlight</key>
			<styleUrl>#sh_ylw-pushpin_copy5</styleUrl>
		</Pair>
	</StyleMap>
	<Style id="sn_ylw-pushpin_copy9">
		<IconStyle>
			<scale>1.1</scale>
			<Icon>
				<href>http://maps.google.com/mapfiles/kml/pushpin/ylw-pushpin.png</href>
			</Icon>
			<hotSpot x="20" y="2" xunits="pixels" yunits="pixels"/>
		</IconStyle>
	</Style>
	<Style id="sh_wht-pushpin_copy5">
		<IconStyle>
			<scale>1.3</scale>
			<Icon>
				<href>http://maps.google.com/mapfiles/kml/pushpin/wht-pushpin.png</href>
			</Icon>
			<hotSpot x="20" y="2" xunits="pixels" yunits="pixels"/>
		</IconStyle>
	</Style>
	<Style id="sn_wht-pushpin_copy4">
		<IconStyle>
			<scale>1.1</scale>
			<Icon>
				<href>http://maps.google.com/mapfiles/kml/pushpin/wht-pushpin.png</href>
			</Icon>
			<hotSpot x="20" y="2" xunits="pixels" yunits="pixels"/>
		</IconStyle>
	</Style>
	<Style id="sh_ylw-pushpin_copy11">
		<IconStyle>
			<scale>1.3</scale>
			<Icon>
				<href>http://maps.google.com/mapfiles/kml/pushpin/ylw-pushpin.png</href>
			</Icon>
			<hotSpot x="20" y="2" xunits="pixels" yunits="pixels"/>
		</IconStyle>
	</Style>
	<Style id="sh_ylw-pushpin_copy1">
		<IconStyle>
			<scale>1.3</scale>
			<Icon>
				<href>http://maps.google.com/mapfiles/kml/pushpin/ylw-pushpin.png</href>
			</Icon>
			<hotSpot x="20" y="2" xunits="pixels" yunits="pixels"/>
		</IconStyle>
	</Style>
	<Style id="sh_ylw-pushpin_copy6">
		<IconStyle>
			<scale>1.3</scale>
			<Icon>
				<href>http://maps.google.com/mapfiles/kml/pushpin/ylw-pushpin.png</href>
			</Icon>
			<hotSpot x="20" y="2" xunits="pixels" yunits="pixels"/>
		</IconStyle>
	</Style>
	<Style id="sh_ylw-pushpin_copy0">
		<IconStyle>
			<scale>1.3</scale>
			<Icon>
				<href>http://maps.google.com/mapfiles/kml/pushpin/ylw-pushpin.png</href>
			</Icon>
			<hotSpot x="20" y="2" xunits="pixels" yunits="pixels"/>
		</IconStyle>
	</Style>
	<Style id="sn_ylw-pushpin_copy8">
		<IconStyle>
			<scale>1.1</scale>
			<Icon>
				<href>http://maps.google.com/mapfiles/kml/pushpin/ylw-pushpin.png</href>
			</Icon>
			<hotSpot x="20" y="2" xunits="pixels" yunits="pixels"/>
		</IconStyle>
	</Style>
	<StyleMap id="msn_wht-pushpin_copy0">
		<Pair>
			<key>normal</key>
			<styleUrl>#sn_wht-pushpin_copy0</styleUrl>
		</Pair>
		<Pair>
			<key>highlight</key>
			<styleUrl>#sh_wht-pushpin_copy0</styleUrl>
		</Pair>
	</StyleMap>
	<Style id="sh_wht-pushpin0">
		<IconStyle>
			<scale>1.3</scale>
			<Icon>
				<href>http://maps.google.com/mapfiles/kml/pushpin/wht-pushpin.png</href>
			</Icon>
			<hotSpot x="20" y="2" xunits="pixels" yunits="pixels"/>
		</IconStyle>
	</Style>
	<Style id="sn_ylw-pushpin_copy12">
		<IconStyle>
			<scale>1.1</scale>
			<Icon>
				<href>http://maps.google.com/mapfiles/kml/pushpin/ylw-pushpin.png</href>
			</Icon>
			<hotSpot x="20" y="2" xunits="pixels" yunits="pixels"/>
		</IconStyle>
	</Style>
	<Style id="sh_ylw-pushpin_copy13">
		<IconStyle>
			<scale>1.3</scale>
			<Icon>
				<href>http://maps.google.com/mapfiles/kml/pushpin/ylw-pushpin.png</href>
			</Icon>
			<hotSpot x="20" y="2" xunits="pixels" yunits="pixels"/>
		</IconStyle>
	</Style>
	<StyleMap id="msn_wht-pushpin_copy2">
		<Pair>
			<key>normal</key>
			<styleUrl>#sn_wht-pushpin_copy2</styleUrl>
		</Pair>
		<Pair>
			<key>highlight</key>
			<styleUrl>#sh_wht-pushpin_copy2</styleUrl>
		</Pair>
	</StyleMap>
	<StyleMap id="msn_ylw-pushpin_copy17">
		<Pair>
			<key>normal</key>
			<styleUrl>#sn_ylw-pushpin_copy17</styleUrl>
		</Pair>
		<Pair>
			<key>highlight</key>
			<styleUrl>#sh_ylw-pushpin_copy17</styleUrl>
		</Pair>
	</StyleMap>
	<Style id="sn_ylw-pushpin_copy2">
		<IconStyle>
			<scale>1.1</scale>
			<Icon>
				<href>http://maps.google.com/mapfiles/kml/pushpin/ylw-pushpin.png</href>
			</Icon>
			<hotSpot x="20" y="2" xunits="pixels" yunits="pixels"/>
		</IconStyle>
	</Style>
	<Style id="sh_ylw-pushpin_copy8">
		<IconStyle>
			<scale>1.3</scale>
			<Icon>
				<href>http://maps.google.com/mapfiles/kml/pushpin/ylw-pushpin.png</href>
			</Icon>
			<hotSpot x="20" y="2" xunits="pixels" yunits="pixels"/>
		</IconStyle>
	</Style>
	<StyleMap id="msn_ylw-pushpin_copy12">
		<Pair>
			<key>normal</key>
			<styleUrl>#sn_ylw-pushpin_copy12</styleUrl>
		</Pair>
		<Pair>
			<key>highlight</key>
			<styleUrl>#sh_ylw-pushpin_copy12</styleUrl>
		</Pair>
	</StyleMap>
	<StyleMap id="msn_wht-pushpin_copy3">
		<Pair>
			<key>normal</key>
			<styleUrl>#sn_wht-pushpin_copy3</styleUrl>
		</Pair>
		<Pair>
			<key>highlight</key>
			<styleUrl>#sh_wht-pushpin_copy3</styleUrl>
		</Pair>
	</StyleMap>
	<StyleMap id="msn_wht-pushpin_copy9">
		<Pair>
			<key>normal</key>
			<styleUrl>#sn_wht-pushpin_copy9</styleUrl>
		</Pair>
		<Pair>
			<key>highlight</key>
			<styleUrl>#sh_wht-pushpin_copy9</styleUrl>
		</Pair>
	</StyleMap>
	<Style id="sn_wht-pushpin">
		<IconStyle>
			<scale>1.1</scale>
			<Icon>
				<href>http://maps.google.com/mapfiles/kml/pushpin/wht-pushpin.png</href>
			</Icon>
			<hotSpot x="20" y="2" xunits="pixels" yunits="pixels"/>
		</IconStyle>
	</Style>
	<StyleMap id="msn_ylw-pushpin_copy11">
		<Pair>
			<key>normal</key>
			<styleUrl>#sn_ylw-pushpin_copy11</styleUrl>
		</Pair>
		<Pair>
			<key>highlight</key>
			<styleUrl>#sh_ylw-pushpin_copy11</styleUrl>
		</Pair>
	</StyleMap>
	<Style id="sh_ylw-pushpin_copy3">
		<IconStyle>
			<scale>1.3</scale>
			<Icon>
				<href>http://maps.google.com/mapfiles/kml/pushpin/ylw-pushpin.png</href>
			</Icon>
			<hotSpot x="20" y="2" xunits="pixels" yunits="pixels"/>
		</IconStyle>
	</Style>
	<StyleMap id="msn_wht-pushpin_copy8">
		<Pair>
			<key>normal</key>
			<styleUrl>#sn_wht-pushpin_copy8</styleUrl>
		</Pair>
		<Pair>
			<key>highlight</key>
			<styleUrl>#sh_wht-pushpin_copy8</styleUrl>
		</Pair>
	</StyleMap>
	<Style id="sh_wht-pushpin_copy4">
		<IconStyle>
			<scale>1.3</scale>
			<Icon>
				<href>http://maps.google.com/mapfiles/kml/pushpin/wht-pushpin.png</href>
			</Icon>
			<hotSpot x="20" y="2" xunits="pixels" yunits="pixels"/>
		</IconStyle>
	</Style>
	<StyleMap id="msn_ylw-pushpin_copy6">
		<Pair>
			<key>normal</key>
			<styleUrl>#sn_ylw-pushpin_copy6</styleUrl>
		</Pair>
		<Pair>
			<key>highlight</key>
			<styleUrl>#sh_ylw-pushpin_copy6</styleUrl>
		</Pair>
	</StyleMap>
	<Style id="sn_ylw-pushpin_copy10">
		<IconStyle>
			<scale>1.1</scale>
			<Icon>
				<href>http://maps.google.com/mapfiles/kml/pushpin/ylw-pushpin.png</href>
			</Icon>
			<hotSpot x="20" y="2" xunits="pixels" yunits="pixels"/>
		</IconStyle>
	</Style>
	<StyleMap id="msn_ylw-pushpin_copy7">
		<Pair>
			<key>normal</key>
			<styleUrl>#sn_ylw-pushpin_copy7</styleUrl>
		</Pair>
		<Pair>
			<key>highlight</key>
			<styleUrl>#sh_ylw-pushpin_copy7</styleUrl>
		</Pair>
	</StyleMap>
	<Style id="sn_ylw-pushpin_copy14">
		<IconStyle>
			<scale>1.1</scale>
			<Icon>
				<href>http://maps.google.com/mapfiles/kml/pushpin/ylw-pushpin.png</href>
			</Icon>
			<hotSpot x="20" y="2" xunits="pixels" yunits="pixels"/>
		</IconStyle>
	</Style>
	<StyleMap id="msn_ylw-pushpin_copy14">
		<Pair>
			<key>normal</key>
			<styleUrl>#sn_ylw-pushpin_copy14</styleUrl>
		</Pair>
		<Pair>
			<key>highlight</key>
			<styleUrl>#sh_ylw-pushpin_copy14</styleUrl>
		</Pair>
	</StyleMap>
	<Style id="sh_wht-pushpin_copy0">
		<IconStyle>
			<scale>1.3</scale>
			<Icon>
				<href>http://maps.google.com/mapfiles/kml/pushpin/wht-pushpin.png</href>
			</Icon>
			<hotSpot x="20" y="2" xunits="pixels" yunits="pixels"/>
		</IconStyle>
	</Style>
	<Style id="sn_wht-pushpin0">
		<IconStyle>
			<scale>1.1</scale>
			<Icon>
				<href>http://maps.google.com/mapfiles/kml/pushpin/wht-pushpin.png</href>
			</Icon>
			<hotSpot x="20" y="2" xunits="pixels" yunits="pixels"/>
		</IconStyle>
	</Style>
	<Style id="sn_wht-pushpin_copy8">
		<IconStyle>
			<scale>1.1</scale>
			<Icon>
				<href>http://maps.google.com/mapfiles/kml/pushpin/wht-pushpin.png</href>
			</Icon>
			<hotSpot x="20" y="2" xunits="pixels" yunits="pixels"/>
		</IconStyle>
	</Style>
	<Style id="sh_wht-pushpin_copy9">
		<IconStyle>
			<scale>1.3</scale>
			<Icon>
				<href>http://maps.google.com/mapfiles/kml/pushpin/wht-pushpin.png</href>
			</Icon>
			<hotSpot x="20" y="2" xunits="pixels" yunits="pixels"/>
		</IconStyle>
	</Style>
	<Style id="sn_wht-pushpin_copy2">
		<IconStyle>
			<scale>1.1</scale>
			<Icon>
				<href>http://maps.google.com/mapfiles/kml/pushpin/wht-pushpin.png</href>
			</Icon>
			<hotSpot x="20" y="2" xunits="pixels" yunits="pixels"/>
		</IconStyle>
	</Style>
	<StyleMap id="msn_wht-pushpin_copy1">
		<Pair>
			<key>normal</key>
			<styleUrl>#sn_wht-pushpin_copy1</styleUrl>
		</Pair>
		<Pair>
			<key>highlight</key>
			<styleUrl>#sh_wht-pushpin_copy1</styleUrl>
		</Pair>
	</StyleMap>
	<Folder>
		<name>Lieux temporaires</name>
		<open>1</open>
		<Placemark>
			<name>L166A</name>
			<LookAt>
				<longitude>5.537584017395473</longitude>
				<latitude>44.48890935459551</latitude>
				<altitude>0</altitude>
				<range>547771.8136244146</range>
				<tilt>6.186531754899977e-011</tilt>
				<heading>-6.771754878654497</heading>
			</LookAt>
			<styleUrl>#msn_ylw-pushpin_copy11</styleUrl>
			<Point>
				<coordinates>4.905551944444444,45.80125277777778,0</coordinates>
			</Point>
		</Placemark>
		<Placemark>
			<name>La Cèze</name>
			<description>Not included in the SSR analysis. Large population of naturalised rootstocks.</description>
			<LookAt>
				<longitude>4.406792457664586</longitude>
				<latitude>44.26672318501955</latitude>
				<altitude>0</altitude>
				<range>1072.102656129341</range>
				<tilt>-3.035169324571305e-010</tilt>
				<heading>-3.160268582578026</heading>
			</LookAt>
			<styleUrl>#msn_wht-pushpin0</styleUrl>
			<Point>
				<coordinates>4.407754729481042,44.26772317637288,0</coordinates>
			</Point>
		</Placemark>
		<Placemark>
			<name>S057F</name>
			<description>Not included in the SSR analysis. Small population of naturalised rootstocks.</description>
			<LookAt>
				<longitude>7.05067227098778</longitude>
				<latitude>46.1564149047413</latitude>
				<altitude>0</altitude>
				<range>7048.868563893155</range>
				<tilt>0</tilt>
				<heading>1.635885578755366</heading>
			</LookAt>
			<styleUrl>#msn_wht-pushpin_copy1</styleUrl>
			<Point>
				<coordinates>7.044970579321672,46.15948487218139,0</coordinates>
			</Point>
		</Placemark>
		<Placemark>
			<name>L176A</name>
			<description>Not included in the SSR analysis. Small population of naturalised rootstocks.</description>
			<LookAt>
				<longitude>5.442563397869322</longitude>
				<latitude>45.75747070483061</latitude>
				<altitude>0</altitude>
				<range>620.1180562213142</range>
				<tilt>0</tilt>
				<heading>0.4769605340934753</heading>
			</LookAt>
			<styleUrl>#msn_wht-pushpin_copy2</styleUrl>
			<Point>
				<coordinates>5.440782553704295,45.75728232407224,0</coordinates>
			</Point>
		</Placemark>
		<Placemark>
			<name>île de la Platière</name>
			<description>Not included in the SSR analysis. Large population of naturalised rootstocks and Parthenocissus.</description>
			<LookAt>
				<longitude>4.774252711958115</longitude>
				<latitude>45.34973050989398</latitude>
				<altitude>0</altitude>
				<range>2671.826254326915</range>
				<tilt>0</tilt>
				<heading>0.01183474111567296</heading>
			</LookAt>
			<styleUrl>#msn_wht-pushpin_copy9</styleUrl>
			<Point>
				<coordinates>4.772214337947915,45.35072669160812,0</coordinates>
			</Point>
		</Placemark>
		<Placemark>
			<name>Vieux Rhône de Gervans</name>
			<description>Not included in the SSR analysis. Large population of naturalised rootstocks and Parthenocissus.</description>
			<LookAt>
				<longitude>4.805487905823584</longitude>
				<latitude>45.1244006995472</latitude>
				<altitude>0</altitude>
				<range>3072.162376515784</range>
				<tilt>5.176639702238306e-013</tilt>
				<heading>0.009257845167309734</heading>
			</LookAt>
			<styleUrl>#msn_wht-pushpin_copy4</styleUrl>
			<Point>
				<coordinates>4.805944227869802,45.12755477307223,0</coordinates>
			</Point>
		</Placemark>
		<Placemark>
			<name>Vieux Rhône de Baix</name>
			<description>Not included in the SSR analysis. Large population of naturalised rootstocks.</description>
			<LookAt>
				<longitude>4.766483965603208</longitude>
				<latitude>44.72466773226592</latitude>
				<altitude>0</altitude>
				<range>3959.476139170713</range>
				<tilt>0</tilt>
				<heading>0.025841097273422</heading>
			</LookAt>
			<styleUrl>#msn_wht-pushpin_copy3</styleUrl>
			<Point>
				<coordinates>4.764515705205298,44.7240728214186,0</coordinates>
			</Point>
		</Placemark>
		<Placemark>
			<name>F215C</name>
			<description>Not included in the SSR analysis. Small population of naturalised rootstocks.</description>
			<LookAt>
				<longitude>5.284751213611979</longitude>
				<latitude>43.72648555406867</latitude>
				<altitude>0</altitude>
				<range>11787.87085764055</range>
				<tilt>1.82203143977148e-010</tilt>
				<heading>-6.929831622321709</heading>
			</LookAt>
			<styleUrl>#msn_wht-pushpin_copy8</styleUrl>
			<Point>
				<coordinates>5.267767777777777,43.72423611111111,0</coordinates>
			</Point>
		</Placemark>
		<Placemark>
			<name>F215B</name>
			<description>Not included in the SSR analysis. Abandoned vineyard, with individuals escaping in the surrounding vegetation.</description>
			<LookAt>
				<longitude>5.298960055926096</longitude>
				<latitude>43.74080633976809</latitude>
				<altitude>0</altitude>
				<range>465.7187768916389</range>
				<tilt>2.546065610055911e-010</tilt>
				<heading>-6.91981696256948</heading>
			</LookAt>
			<styleUrl>#msn_wht-pushpin_copy5</styleUrl>
			<Point>
				<coordinates>5.297544444444444,43.74134791106418,0</coordinates>
			</Point>
		</Placemark>
		<Placemark>
			<name>F195E</name>
			<description>Not included in the SSR analysis.</description>
			<LookAt>
				<longitude>4.855032854606404</longitude>
				<latitude>43.9326523927388</latitude>
				<altitude>0</altitude>
				<range>190937.8364028758</range>
				<tilt>1.008260787486435e-010</tilt>
				<heading>-7.22952342514916</heading>
			</LookAt>
			<styleUrl>#msn_wht-pushpin</styleUrl>
			<Point>
				<coordinates>5.922511944444445,43.98165277777779,0</coordinates>
			</Point>
		</Placemark>
		<Placemark>
			<name>V145B</name>
			<description>Not included in the SSR analysis. Large population of naturalised rootstocks, with active reproduction via seedlings.</description>
			<LookAt>
				<longitude>4.542259366151822</longitude>
				<latitude>44.17379087603727</latitude>
				<altitude>0</altitude>
				<range>376916.9591257797</range>
				<tilt>1.373995123110187e-010</tilt>
				<heading>-7.452229999300379</heading>
			</LookAt>
			<styleUrl>#msn_wht-pushpin_copy0</styleUrl>
			<Point>
				<coordinates>4.652803888888889,44.3139388888889,0</coordinates>
			</Point>
		</Placemark>
		<Placemark>
			<name>L176E</name>
			<description>Large population of naturalised rootstocks.</description>
			<LookAt>
				<longitude>5.383240077918994</longitude>
				<latitude>45.81435534998109</latitude>
				<altitude>0</altitude>
				<range>167977.7359156284</range>
				<tilt>1.573071902888516e-010</tilt>
				<heading>-6.882097300241529</heading>
			</LookAt>
			<styleUrl>#msn_ylw-pushpin_copy14</styleUrl>
			<Point>
				<coordinates>5.383831111111111,45.86827222222222,0</coordinates>
			</Point>
		</Placemark>
		<Placemark>
			<name>L166C</name>
			<description>Small population of naturalised rootstocks.</description>
			<LookAt>
				<longitude>4.862035571263282</longitude>
				<latitude>45.6466047224898</latitude>
				<altitude>0</altitude>
				<range>180133.5161083408</range>
				<tilt>1.571411446957366e-010</tilt>
				<heading>-7.253988714923385</heading>
			</LookAt>
			<styleUrl>#msn_ylw-pushpin_copy13</styleUrl>
			<Point>
				<coordinates>4.910329722222222,45.79802777777778,0</coordinates>
			</Point>
		</Placemark>
		<Placemark>
			<name>L166B</name>
			<description>Large population of naturalised rootstocks.</description>
			<LookAt>
				<longitude>5.157322677740777</longitude>
				<latitude>45.04912276769291</latitude>
				<altitude>0</altitude>
				<range>238645.9486593408</range>
				<tilt>1.573685785500924e-010</tilt>
				<heading>-7.04236931279895</heading>
			</LookAt>
			<styleUrl>#msn_ylw-pushpin_copy12</styleUrl>
			<Point>
				<coordinates>4.887395,45.79185555555556,0</coordinates>
			</Point>
		</Placemark>
		<Placemark>
			<name>L166A</name>
			<description>Large population of naturalised rootstocks.</description>
			<LookAt>
				<longitude>4.966308493017219</longitude>
				<latitude>45.03085910801986</latitude>
				<altitude>0</altitude>
				<range>369053.3627638668</range>
				<tilt>6.18588887629938e-011</tilt>
				<heading>-7.178616033501962</heading>
			</LookAt>
			<styleUrl>#msn_ylw-pushpin_copy9</styleUrl>
			<Point>
				<coordinates>4.905551944444444,45.80125277777778,0</coordinates>
			</Point>
		</Placemark>
		<Placemark>
			<name>M255A</name>
			<description>Small population of naturalised rootstocks.</description>
			<LookAt>
				<longitude>5.287560698774526</longitude>
				<latitude>44.46729996213643</latitude>
				<altitude>0</altitude>
				<range>397285.2469953742</range>
				<tilt>6.158920852468371e-011</tilt>
				<heading>-6.948020014966843</heading>
			</LookAt>
			<styleUrl>#msn_ylw-pushpin_copy8</styleUrl>
			<Point>
				<coordinates>4.767226111111111,44.773625,0</coordinates>
			</Point>
		</Placemark>
		<Placemark>
			<name>M245D</name>
			<description>Large population of naturalised rootstocks.</description>
			<LookAt>
				<longitude>5.327273201376879</longitude>
				<latitude>43.9955469682862</latitude>
				<altitude>0</altitude>
				<range>209284.7167055751</range>
				<tilt>6.189073318980854e-011</tilt>
				<heading>-6.920935492648466</heading>
			</LookAt>
			<styleUrl>#msn_ylw-pushpin_copy7</styleUrl>
			<Point>
				<coordinates>4.686799166666667,44.49579722222223,0</coordinates>
			</Point>
		</Placemark>
		<Placemark>
			<name>M245C</name>
			<description>Mixed population, with wild grapevines and naturilsed rootstocks</description>
			<LookAt>
				<longitude>5.678168623521463</longitude>
				<latitude>43.83352458193787</latitude>
				<altitude>0</altitude>
				<range>310432.1707736583</range>
				<tilt>1.300636260270599e-012</tilt>
				<heading>-6.676342866274413</heading>
			</LookAt>
			<styleUrl>#msn_ylw-pushpin_copy2</styleUrl>
			<Point>
				<coordinates>4.672143055555557,44.42146666666667,0</coordinates>
			</Point>
		</Placemark>
		<Placemark>
			<name>O235A</name>
			<description>Small population of naturalised rootstocks.</description>
			<LookAt>
				<longitude>5.678982892596347</longitude>
				<latitude>43.85546670662394</latitude>
				<altitude>0</altitude>
				<range>226383.1097483261</range>
				<tilt>1.062653136706424e-012</tilt>
				<heading>-6.675694954357307</heading>
			</LookAt>
			<styleUrl>#msn_ylw-pushpin_copy5</styleUrl>
			<Point>
				<coordinates>5.03402,44.24924166666667,0</coordinates>
			</Point>
		</Placemark>
		<Placemark>
			<name>O225B</name>
			<description>Large population of escaped rootstocks.</description>
			<LookAt>
				<longitude>5.678982892596347</longitude>
				<latitude>43.85546670662394</latitude>
				<altitude>0</altitude>
				<range>226383.1097483261</range>
				<tilt>1.062653136706424e-012</tilt>
				<heading>-6.675694954357307</heading>
			</LookAt>
			<styleUrl>#msn_ylw-pushpin_copy17</styleUrl>
			<Point>
				<coordinates>5.140758888888889,43.99646388888889,0</coordinates>
			</Point>
		</Placemark>
		<Placemark>
			<name>F195D</name>
			<description>Small population of naturalised rootstocks.</description>
			<LookAt>
				<longitude>5.678982892596347</longitude>
				<latitude>43.85546670662394</latitude>
				<altitude>0</altitude>
				<range>226383.1097483261</range>
				<tilt>1.062653136706424e-012</tilt>
				<heading>-6.675694954357307</heading>
			</LookAt>
			<styleUrl>#msn_ylw-pushpin_copy10</styleUrl>
			<Point>
				<coordinates>5.920031111111111,43.97885277777777,0</coordinates>
			</Point>
		</Placemark>
		<Placemark>
			<name>F195A</name>
			<description>Small population of naturalised rootstocks.</description>
			<LookAt>
				<longitude>5.271575355549225</longitude>
				<latitude>43.77961523340985</latitude>
				<altitude>0</altitude>
				<range>226738.0984465246</range>
				<tilt>1.0570350723965e-012</tilt>
				<heading>-6.959344372699058</heading>
			</LookAt>
			<styleUrl>#msn_ylw-pushpin_copy3</styleUrl>
			<Point>
				<coordinates>5.873423055555557,44.16735833333333,0</coordinates>
			</Point>
		</Placemark>
		<Placemark>
			<name>F185D</name>
			<description>Mixed population, with wild grapevines and naturilsed rootstocks.</description>
			<LookAt>
				<longitude>5.17820428496148</longitude>
				<latitude>44.25011173240892</latitude>
				<altitude>0</altitude>
				<range>226631.0219217547</range>
				<tilt>7.333156158941378e-013</tilt>
				<heading>-7.024993685666528</heading>
			</LookAt>
			<styleUrl>#msn_ylw-pushpin_copy4</styleUrl>
			<Point>
				<coordinates>5.768294722222223,43.72761666666667,0</coordinates>
			</Point>
		</Placemark>
		<Placemark>
			<name>G145A</name>
			<description>Large population of naturalised rootstocks.</description>
			<LookAt>
				<longitude>4.533861624844515</longitude>
				<latitude>44.39867996510004</latitude>
				<altitude>0</altitude>
				<range>226723.2637511121</range>
				<tilt>1.369378017798949e-012</tilt>
				<heading>-7.473656110974929</heading>
			</LookAt>
			<styleUrl>#msn_ylw-pushpin_copy0</styleUrl>
			<Point>
				<coordinates>4.716565,44.10209166666667,0</coordinates>
			</Point>
		</Placemark>
		<Placemark>
			<name>C115B</name>
			<description>Small population of naturalised rootstocks.</description>
			<LookAt>
				<longitude>4.349361126208382</longitude>
				<latitude>43.54700975600623</latitude>
				<altitude>0</altitude>
				<range>475.3561870145583</range>
				<tilt>1.810937974881842e-010</tilt>
				<heading>-7.593404578626128</heading>
			</LookAt>
			<styleUrl>#msn_ylw-pushpin_copy6</styleUrl>
			<Point>
				<coordinates>4.349182587750761,43.54732178638856,0</coordinates>
			</Point>
		</Placemark>
		<Placemark>
			<name>C105A</name>
			<description>Large population of naturalised rootstocks.</description>
			<LookAt>
				<longitude>4.71547694545587</longitude>
				<latitude>43.64381123671881</latitude>
				<altitude>0</altitude>
				<range>495365.0588167677</range>
				<tilt>1.097436200404356e-012</tilt>
				<heading>-7.341469414037228</heading>
			</LookAt>
			<styleUrl>#msn_ylw-pushpin</styleUrl>
			<Point>
				<coordinates>4.42171388888889,43.51027777777778,0</coordinates>
			</Point>
		</Placemark>
		<Placemark>
			<name>G135A</name>
			<description>Small population of naturalised rootstocks, large population of Parthenocissus.</description>
			<LookAt>
				<longitude>4.324016867412538</longitude>
				<latitude>43.92988584549195</latitude>
				<altitude>0</altitude>
				<range>606.3422488955847</range>
				<tilt>5.399289504998404e-012</tilt>
				<heading>-7.621948518372528</heading>
			</LookAt>
			<styleUrl>#msn_ylw-pushpin_copy1</styleUrl>
			<Point>
				<coordinates>4.324151881459258,43.92927879161294,0</coordinates>
			</Point>
		</Placemark>
	</Folder>
</Document>
</kml>
